# Supplementary material for: Age and growth of Palaeoloxodon huaihoensis from Penghu Channel, Taiwan: significance of their age distribution based on fossils
Source: PeerJ. 2021 Apr 14;9:e11236. doi: 10.7717/peerj.11236 (PMC8052959; doi:10.7717/peerj.11236)
Supplement: Supplemental Information 2 [file peerj-09-11236-s002.xlsx]

## Sheet: 工作表1
Age determination
		Laws (1966)						this study
age group	age	dp4	M1	M2	M3	age group	age	dp4	M1	M2	M3	Specimen number
7	4	8/9=0.88	3/9=0.33			1	6	9*1=9	11*0.44=4.84			F027933
8	6	9/9=1	4/9=0.44			2	10	9*0.88=7.92	11*0.77=8.47			F051613
9	8	4/9=0.44	7/9=0.77			3	12	9*0.44=3.96	11*0.88=9.68			F044264
10	10	3/9=0.33	8/9=0.88			4	14	9*0.33=2.97	11*0.88=9.68			F020284
11	13		8/9=0.88	4/10=0.4		5	16		11*1=11	17*0.4=6.8		F051497
12	15		9/9=1	6/10=0.6		6	18		11*1=11	17*0.6=10.2		F051562
13	18		9/9=1	7/10=0.7		7	20		11*0.77=8.47	17*0.7=11.9		F027950
14	20		7/9=0.77	7/10=0.7		8	22		11*0.66=7.26	17*0.7=11.9		F044271
15	22		6/9=0.66	8/10=0.8		9	24		11*0.55=6.05	17*0.8=13.6		F020247
16	24		5/9=0.55	9/10=0.9		10	26		11*0.22=2.42	17*0.9=15.3		F020255
17	26		2/9=0.22	10/10=1	3/12=0.25	11	28			17*1=17	22*0.25=5.5	F027988
18	28			9/10=0.9	5/12=0.41	12	32			17*0.9=15.3	22*0.41=9.02	F026927
19	30			8/10=0.8	6/12=0.5	13	34			17*0.8=13.6	22*0.5=11	F020287
20	32			8/10=0.8	6/12=0.5	14	36			17*0.8=13.6	22*0.5=11	F030111
21	34			7/10=0.7	7/12=0.58	15	38			17*0.7=11.9	22*0.58=12.76	F020278
22	36			4/10=0.4	10/12=0.83	16	41			17*0.4=6.8	22*0.83=18.26	F044257
23	39				11/12=0.91	17	43				22*0.91=20.02	F027320
24	43				11/12=0.91	18	45				22*0.91=20.02	F044266
25	45				12/12=1	19	47				22*1=22	F051487
26	47				11/12=0.91	20	49				22*0.91=20.02	F026942/F020258
27	49				8/12=0.66	21	51				22*0.66=14.52	F044270/F051560
28	53				6/12=0.5	22	53				22*0.5=11	F044268/F027963
29	55				6/12=0.5	23	55				22*0.5=11	F044261/F027967
30	57				4/12=0.33	24	57				22*0.33=7.26	F051559
